# Supplementary material for: Translational selection in human: more pronounced in housekeeping genes
Source: Biol Direct. 2014 Jul 10;9:17. doi: 10.1186/1745-6150-9-17 (PMC4100034; doi:10.1186/1745-6150-9-17)
Supplement: Additional file 1: Table S1 — Gene list of EIGs, EVGs and TS genes. [file 1745-6150-9-17-S1.xls]

## Sheet: Sheet1
Table S1 Gene list of EIGs, EVGs and TS genes
EIGs	EVGs	Testis-specific genes	Brain-specific genes	Adipose-specific genes	Breast-specific genes	Colon-specific genes	Heart-specific genes	Kidney-specific genes	Liver-specific genes	Lymph node-specific genes	Skeletal muscle-specific genes
NM_000014	NM_000016	NM_000059	NM_000326	NM_000423	NM_000223	NM_000523	NM_001077653	NM_000160	NM_000242	NM_000074	NM_001024611
NM_000099	NM_000017	NM_000139	NM_000330	NM_000427	NM_000233	NM_000730	NM_001080444	NM_000338	NM_000354	NM_000564	NM_001079877
NM_000100	NM_000018	NM_000145	NM_000555	NM_000502	NM_000916	NM_001001850	NM_001080516	NM_000441	NM_000446	NM_000639	NM_001105581
NM_000113	NM_000019	NM_000172	NM_000621	NM_001011709	NM_001004341	NM_001008494	NM_001136107	NM_000452	NM_000596	NM_000658	NM_001122716
NM_000117	NM_000021	NM_000180	NM_000721	NM_001024209	NM_001004351	NM_001008783	NM_001166175	NM_000539	NM_000761	NM_000882	NM_001142447
NM_000146	NM_000022	NM_000209	NM_000742	NM_001024679	NM_001012418	NM_001010922	NM_002062	NM_000782	NM_000766	NM_000936	NM_002472
NM_000308	NM_000026	NM_000440	NM_000756	NM_001025231	NM_001076780	NM_001030048	NM_003546	NM_001003806	NM_000769	NM_001001895	NM_004314
NM_000314	NM_000028	NM_000490	NM_000798	NM_001030015	NM_001077505	NM_001039165	NM_003802	NM_001004693	NM_000772	NM_001006658	NM_005353
NM_000386	NM_000029	NM_000541	NM_000810	NM_001031666	NM_001145118	NM_001079878	NM_004948	NM_001007240	NM_000799	NM_001007232	NM_005593
NM_000398	NM_000031	NM_000575	NM_000812	NM_001128600	NM_001164315	NM_001105572	NM_005459	NM_001008389	NM_001010969	NM_001012706	NM_012269
NM_000454	NM_000038	NM_000641	NM_000813	NM_001163993	NM_002281	NM_001143962	NM_021081	NM_001010896	NM_001024457	NM_001013746	NM_015848
NM_000518	NM_000041	NM_000735	NM_000816	NM_001166035	NM_005555	NM_001145643	NM_031415	NM_001011552	NM_001032392	NM_001017388	NM_138403
NM_000690	NM_000046	NM_000774	NM_000829	NM_001816	NM_007231	NM_001164462	NM_033143	NM_001012753	NM_001039752	NM_001025200	NM_152336
NM_000701	NM_000056	NM_000843	NM_000830	NM_002016	NM_014352	NM_001164470	NM_152665	NM_001013630	NM_001073	NM_001025295	NM_181609
NM_000712	NM_000060	NM_000847	NM_000840	NM_003125	NM_015893	NM_001168215	NM_173545	NM_001013698	NM_001080821	NM_001037675	NM_182592
NM_000852	NM_000064	NM_000872	NM_000842	NM_003126	NM_019003	NM_001169	NM_173644	NM_001039891	NM_001099431	NM_001085357
NM_000898	NM_000067	NM_000879	NM_000864	NM_005024	NM_019013	NM_001285	NM_182508	NM_001080449	NM_001134	NM_001099221
NM_000942	NM_000075	NM_001001317	NM_000865	NM_005423	NM_022127	NM_001926	NM_182702	NM_001105677	NM_001144767	NM_001105669
NM_000968	NM_000076	NM_001001394	NM_000866	NM_012114	NM_022375	NM_002054	NM_198179	NM_001122979	NM_001146686	NM_001113523
NM_000969	NM_000080	NM_001001552	NM_000868	NM_014357	NM_032572	NM_002100	NM_201550	NM_001126108	NM_001166395	NM_001114937
NM_000975	NM_000081	NM_001001670	NM_000871	NM_019060	NM_033163	NM_002457	NM_212556	NM_001145026	NM_001369	NM_001128843
NM_000976	NM_000084	NM_001001673	NM_000911	NM_020427	NM_033170	NM_002722		NM_001161498	NM_001486	NM_001137674
NM_000977	NM_000086	NM_001001711	NM_000912	NM_053283	NM_052997	NM_003055		NM_001164738	NM_001701	NM_001145112
NM_000978	NM_000088	NM_001001732	NM_001001412	NM_153692	NM_054028	NM_003924		NM_001172417	NM_001739	NM_001159398
NM_000979	NM_000089	NM_001001874	NM_001002923	NM_173860	NM_138295	NM_004063		NM_001173393	NM_001994	NM_001165967
NM_000981	NM_000090	NM_001001933	NM_001004334	NM_178348	NM_138964	NM_004363		NM_001177317	NM_002108	NM_001170700
NM_000986	NM_000093	NM_001002026	NM_001004360	NM_178349	NM_145807	NM_005172		NM_001178065	NM_002665	NM_001524
NM_000987	NM_000096	NM_001002231	NM_001004734	NM_178351	NM_152304	NM_005396		NM_002116	NM_003049	NM_001561
NM_000988	NM_000097	NM_001002916	NM_001005210	NM_178429	NM_178339	NM_005588		NM_002117	NM_004852	NM_001715
NM_000989	NM_000098	NM_001002917	NM_001005527	NM_178430	NM_181885	NM_005995		NM_002195	NM_005577	NM_001732
NM_000991	NM_000101	NM_001003811	NM_001008537	NM_198481	NM_198478	NM_006361		NM_003052	NM_005835	NM_001841
NM_000996	NM_000104	NM_001003936	NM_001009909		NM_198505	NM_006890		NM_003058	NM_005947	NM_002043
NM_000998	NM_000107	NM_001003937	NM_001009959			NM_007052		NM_004164	NM_006189	NM_002426
NM_000999	NM_000108	NM_001004311	NM_001010852			NM_014471		NM_004256	NM_006446	NM_002620
NM_001001	NM_000115	NM_001004312	NM_001010888			NM_014568		NM_004591	NM_006684	NM_002769
NM_001001522	NM_000116	NM_001004316	NM_001011718			NM_015886		NM_005345	NM_007193	NM_002770
NM_001001550	NM_000121	NM_001004317	NM_001012977			NM_017855		NM_005454	NM_014375	NM_003037
NM_001001975	NM_000122	NM_001004339	NM_001039029			NM_019010		NM_005514	NM_016204	NM_003328
NM_001001977	NM_000123	NM_001004416	NM_001040102			NM_021010		NM_005519	NM_019113	NM_003534
NM_001002	NM_000124	NM_001004440	NM_001040172			NM_021815		NM_006580	NM_019844	NM_003539
NM_001002031	NM_000127	NM_001004719	NM_001040214			NM_024727		NM_006798	NM_021023	NM_003571
NM_001002762	NM_000129	NM_001005163	NM_001042506			NM_025047		NM_007036	NM_022436	NM_004119
NM_001003713	NM_000132	NM_001005214	NM_001042543			NM_030774		NM_007072	NM_022437	NM_004258
NM_001003785	NM_000137	NM_001005241	NM_001052			NM_032229		NM_007153	NM_024080	NM_004833
NM_001003796	NM_000138	NM_001005286	NM_001077637			NM_032391		NM_007356	NM_030642	NM_004931
NM_001003962	NM_000143	NM_001006939	NM_001080500			NM_032579		NM_012159	NM_030787	NM_005018
NM_001004	NM_000147	NM_001007530	NM_001080520			NM_033266		NM_015715	NM_032787	NM_005191
NM_001004333	NM_000153	NM_001007540	NM_001080534			NM_033553		NM_017584	NM_052968	NM_005201
NM_001005	NM_000154	NM_001008223	NM_001081677			NM_053049		NM_018298	NM_057095	NM_005508
NM_001005335	NM_000155	NM_001008226	NM_001083620			NM_138706		NM_019111	NM_080864	NM_005546
NM_001005404	NM_000156	NM_001008269	NM_001099334			NM_138937		NM_019841	NM_144639	NM_005747
NM_001005920	NM_000158	NM_001008270	NM_001099652			NM_152315		NM_021046	NM_152323	NM_006183
NM_001006610	NM_000159	NM_001008387	NM_001102450			NM_152694		NM_022034	NM_178520	NM_006737
NM_001006616	NM_000165	NM_001008409	NM_001110221			NM_207373		NM_022444	NM_199352	NM_006786
NM_001006622	NM_000169	NM_001008534	NM_001127648					NM_022555	NM_207398	NM_007136
NM_001006937	NM_000177	NM_001008740	NM_001128427					NM_025237	NM_207582	NM_007237
NM_001007	NM_000178	NM_001008777	NM_001130003					NM_030824		NM_007272
NM_001007553	NM_000179	NM_001008784	NM_001139515					NM_031467		NM_007334
NM_001008395	NM_000181	NM_001008901	NM_001142310					NM_032447		NM_012092
NM_001008800	NM_000182	NM_001009565	NM_001142766					NM_052832		NM_012400
NM_001009	NM_000183	NM_001009609	NM_001143854					NM_052964		NM_012411
NM_001009184	NM_000186	NM_001009613	NM_001144871					NM_057176		NM_013308
NM_001010	NM_000188	NM_001009614	NM_001145123					NM_058165		NM_013431
NM_001012	NM_000194	NM_001009615	NM_001145195					NM_080818		NM_014499
NM_001013	NM_000199	NM_001009616	NM_001145668					NM_130840		NM_016388
NM_001014433	NM_000201	NM_001009997	NM_001145720					NM_133326		NM_016734
NM_001014763	NM_000203	NM_001010857	NM_001146339					NM_133638		NM_017677
NM_001015	NM_000204	NM_001010859	NM_001146341					NM_145756		NM_018980
NM_001016	NM_000206	NM_001010870	NM_001165964					NM_145913		NM_019604
NM_001017524	NM_000212	NM_001010886	NM_001168235					NM_152565		NM_020999
NM_001017956	NM_000214	NM_001010907	NM_001168360					NM_153217		NM_021810
NM_001018	NM_000221	NM_001010912	NM_001168374					NM_153246		NM_021833
NM_001018136	NM_000229	NM_001010939	NM_001171942					NM_153765		NM_022336
NM_001018137	NM_000232	NM_001010979	NM_001172173					NM_170724		NM_022560
NM_001020	NM_000234	NM_001011543	NM_001172439					NM_173512		NM_024943
NM_001024	NM_000235	NM_001011544	NM_001177479					NM_173591		NM_030764
NM_001024226	NM_000239	NM_001011550	NM_001796					NM_182762		NM_030788
NM_001024959	NM_000240	NM_001011880	NM_001883					NM_194277		NM_031281
NM_001025070	NM_000248	NM_001012264	NM_001884					NM_198508		NM_031944
NM_001025158	NM_000249	NM_001012414	NM_002238					NM_207316		NM_032551
NM_001025205	NM_000251	NM_001012417	NM_002240					NM_207368		NM_032553
NM_001029863	NM_000252	NM_001012425	NM_002500					NM_207426		NM_032738
NM_001029896	NM_000254	NM_001012446	NM_002509							NM_033012
NM_001030001	NM_000255	NM_001012503	NM_002544							NM_033647
NM_001031696	NM_000259	NM_001012710	NM_002930							NM_052931
NM_001031703	NM_000262	NM_001012970	NM_003269							NM_052939
NM_001033044	NM_000263	NM_001013403	NM_003285							NM_052945
NM_001033930	NM_000264	NM_001013435	NM_003305							NM_053003
NM_001039366	NM_000270	NM_001013623	NM_003702							NM_053282
NM_001039847	NM_000271	NM_001013626	NM_004061							NM_054023
NM_001040034	NM_000281	NM_001013646	NM_004405							NM_080387
NM_001040162	NM_000285	NM_001013647	NM_004439							NM_080751
NM_001040452	NM_000286	NM_001013650	NM_004709							NM_130772
NM_001042466	NM_000287	NM_001013658	NM_004770							NM_130782
NM_001077523	NM_000288	NM_001013674	NM_004784							NM_133492
NM_001079514	NM_000290	NM_001013734	NM_004857							NM_138433
NM_001079559	NM_000291	NM_001013736	NM_004974							NM_138450
NM_001079862	NM_000292	NM_001013743	NM_005210							NM_139317
NM_001079866	NM_000296	NM_001014434	NM_005284							NM_152363
NM_001080432	NM_000297	NM_001014977	NM_005288							NM_152501
NM_001080501	NM_000302	NM_001015038	NM_005294							NM_152687
NM_001080791	NM_000303	NM_001017418	NM_005806							NM_152866
NM_001089591	NM_000304	NM_001017420	NM_006028							NM_173544
NM_001098	NM_000305	NM_001017930	NM_006078							NM_173588
NM_001098206	NM_000309	NM_001017975	NM_006160							NM_173799
NM_001098576	NM_000310	NM_001017978	NM_006259							NM_175068
NM_001098577	NM_000311	NM_001018046	NM_006539							NM_178457
NM_001100422	NM_000313	NM_001018082	NM_006581							NM_181790
NM_001101	NM_000317	NM_001024601	NM_006727							NM_198081
NM_001101653	NM_000319	NM_001024613	NM_007084							NM_198097
NM_001110503	NM_000320	NM_001024822	NM_012194							NM_198196
NM_001113201	NM_000321	NM_001025096	NM_012285							NM_198491
NM_001115156	NM_000327	NM_001025290	NM_012344							NM_198843
NM_001123377	NM_000346	NM_001025591	NM_012360							NM_206997
NM_001124758	NM_000351	NM_001026213	NM_012471							NM_207360
NM_001126050	NM_000358	NM_001029860	NM_014331							NM_207390
NM_001127393	NM_000361	NM_001029861	NM_014361							NM_207511
NM_001128911	NM_000362	NM_001029881	NM_014379
NM_001130012	NM_000367	NM_001029886	NM_014461
NM_001130056	NM_000368	NM_001029888	NM_014562
NM_001130080	NM_000374	NM_001029955	NM_014682
NM_001130089	NM_000375	NM_001029964	NM_014978
NM_001131062	NM_000377	NM_001030019	NM_014979
NM_001134387	NM_000382	NM_001031705	NM_014980
NM_001134493	NM_000387	NM_001031748	NM_015078
NM_001134693	NM_000391	NM_001031836	NM_015206
NM_001134938	NM_000393	NM_001031853	NM_015564
NM_001135636	NM_000396	NM_001034172	NM_015576
NM_001135821	NM_000402	NM_001037225	NM_015879
NM_001135954	NM_000404	NM_001037329	NM_016112
NM_001136018	NM_000405	NM_001037331	NM_016279
NM_001136232	NM_000408	NM_001037497	NM_016540
NM_001142276	NM_000410	NM_001037498	NM_017435
NM_001142284	NM_000411	NM_001037499	NM_018008
NM_001143762	NM_000413	NM_001037732	NM_018057
NM_001143905	NM_000414	NM_001037814	NM_018674
NM_001144	NM_000416	NM_001038704	NM_018967
NM_001144831	NM_000421	NM_001039111	NM_020203
NM_001145033	NM_000428	NM_001039397	NM_020341
NM_001145048	NM_000430	NM_001039535	NM_020344
NM_001145416	NM_000431	NM_001039567	NM_020346
NM_001145547	NM_000433	NM_001039775	NM_020660
NM_001146333	NM_000435	NM_001039841	NM_020708
NM_001154	NM_000437	NM_001040032	NM_020752
NM_001155	NM_000442	NM_001040061	NM_020768
NM_001159391	NM_000447	NM_001040274	NM_020864
NM_001159651	NM_000455	NM_001040283	NM_021026
NM_001159677	NM_000459	NM_001042367	NM_021072
NM_001161520	NM_000461	NM_001042439	NM_021094
NM_001164603	NM_000462	NM_001042517	NM_021148
NM_001164824	NM_000466	NM_001045476	NM_022728
NM_001165418	NM_000476	NM_001048166	NM_024012
NM_001166102	NM_000485	NM_001080113	NM_024046
NM_001166284	NM_000491	NM_001080406	NM_024993
NM_001166301	NM_000504	NM_001080413	NM_030625
NM_001166426	NM_000512	NM_001080439	NM_031896
NM_001171091	NM_000517	NM_001080454	NM_031936
NM_001171511	NM_000520	NM_001080456	NM_032973
NM_001171805	NM_000521	NM_001080460	NM_033129
NM_001172435	NM_000527	NM_001080462	NM_033401
NM_001183	NM_000530	NM_001080465	NM_052867
NM_001184722	NM_000534	NM_001080468	NM_052896
NM_001184748	NM_000548	NM_001080474	NM_052910
NM_001284	NM_000551	NM_001080484	NM_052958
NM_001312	NM_000552	NM_001080504	NM_058170
NM_001315	NM_000558	NM_001080507	NM_130773
NM_001336	NM_000574	NM_001080524	NM_130846
NM_001344	NM_000587	NM_001080528	NM_133445
NM_001355	NM_000597	NM_001080537	NM_133463
NM_001375	NM_000599	NM_001080555	NM_138318
NM_001378	NM_000611	NM_001081552	NM_138703
NM_001384	NM_000616	NM_001083899	NM_138969
NM_001388	NM_000628	NM_001085382	NM_139137
NM_001398	NM_000629	NM_001085479	NM_139318
NM_001404	NM_000631	NM_001093728	NM_144633
NM_001416	NM_000637	NM_001098173	NM_144773
NM_001428	NM_000657	NM_001098406	NM_145178
NM_001430	NM_000660	NM_001099218	NM_145695
NM_001436	NM_000666	NM_001099293	NM_145811
NM_001456	NM_000668	NM_001099667	NM_148961
NM_001487	NM_000671	NM_001099685	NM_152399
NM_001493	NM_000675	NM_001099694	NM_152666
NM_001540	NM_000687	NM_001099921	NM_152688
NM_001553	NM_000688	NM_001100111	NM_152745
NM_001605	NM_000689	NM_001100159	NM_152774
NM_001614	NM_000692	NM_001100396	NM_153442
NM_001662	NM_000693	NM_001100915	NM_153612
NM_001664	NM_000696	NM_001101320	NM_153708
NM_001668	NM_000700	NM_001101404	NM_153836
NM_001675	NM_000702	NM_001102609	NM_170710
NM_001686	NM_000713	NM_001102614	NM_173162
NM_001694	NM_000714	NM_001105281	NM_173536
NM_001697	NM_000747	NM_001105659	NM_173667
NM_001711	NM_000760	NM_001110822	NM_175911
NM_001746	NM_000784	NM_001111038	NM_175922
NM_001834	NM_000786	NM_001113382	NM_176875
NM_001861	NM_000788	NM_001114120	NM_177456
NM_001862	NM_000821	NM_001114734	NM_178826
NM_001863	NM_000848	NM_001126049	NM_182500
NM_001867	NM_000849	NM_001126063	NM_182515
NM_001908	NM_000850	NM_001127255	NM_182548
NM_001909	NM_000857	NM_001128076	NM_182830
NM_001916	NM_000874	NM_001128202	NM_194250
NM_001923	NM_000875	NM_001128326	NM_194286
NM_001961	NM_000876	NM_001128618	NM_198124
NM_001997	NM_000877	NM_001129742	NM_198184
NM_002032	NM_000884	NM_001129758	NM_198404
NM_002046	NM_000895	NM_001129883	NM_198535
NM_002070	NM_000900	NM_001130446	NM_199000
NM_002074	NM_000903	NM_001130703	NM_201253
NM_002270	NM_000904	NM_001130862	NM_205848
NM_002305	NM_000906	NM_001134657	NM_207379
NM_002337	NM_000930	NM_001134659	NM_207454
NM_002415	NM_000932	NM_001134888	NM_207645
NM_002473	NM_000935	NM_001135031	NM_213609
NM_002496	NM_000937	NM_001135086
NM_002567	NM_000938	NM_001135113
NM_002574	NM_000941	NM_001135211
NM_002577	NM_000943	NM_001135649
NM_002624	NM_000945	NM_001136233
NM_002712	NM_000946	NM_001136483
NM_002743	NM_000947	NM_001136505
NM_002766	NM_000954	NM_001136508
NM_002792	NM_000960	NM_001136566
NM_002793	NM_000961	NM_001137669
NM_002795	NM_000962	NM_001141917
NM_002796	NM_000966	NM_001141968
NM_002798	NM_000972	NM_001142306
NM_002799	NM_000980	NM_001142557
NM_002804	NM_000983	NM_001143833
NM_002805	NM_000984	NM_001144033
NM_002808	NM_000985	NM_001144874
NM_002824	NM_000990	NM_001144933
NM_002938	NM_000992	NM_001144954
NM_002948	NM_000995	NM_001145011
NM_002950	NM_000997	NM_001145030
NM_002970	NM_001000	NM_001145051
NM_003009	NM_001001132	NM_001145059
NM_003118	NM_001001323	NM_001145080
NM_003171	NM_001001330	NM_001145101
NM_003198	NM_001001342	NM_001145121
NM_003204	NM_001001349	NM_001145124
NM_003252	NM_001001390	NM_001145346
NM_003274	NM_001001410	NM_001145402
NM_003295	NM_001001419	NM_001145451
NM_003321	NM_001001433	NM_001145474
NM_003334	NM_001001436	NM_001145475
NM_003365	NM_001001481	NM_001145531
NM_003367	NM_001001484	NM_001145545
NM_003377	NM_001001520	NM_001145718
NM_003380	NM_001001521	NM_001145719
NM_003487	NM_001001556	NM_001145729
NM_003641	NM_001001560	NM_001146015
NM_003718	NM_001001563	NM_001146197
NM_003753	NM_001001655	NM_001146336
NM_003756	NM_001001660	NM_001156474
NM_003827	NM_001001664	NM_001158261
NM_003846	NM_001001669	NM_001159285
NM_003900	NM_001001683	NM_001159484
NM_003906	NM_001001710	NM_001159878
NM_004040	NM_001001716	NM_001160033
NM_004045	NM_001001740	NM_001160213
NM_004048	NM_001001795	NM_001161528
NM_004074	NM_001001852	NM_001161585
NM_004092	NM_001001924	NM_001161664
NM_004094	NM_001001928	NM_001162435
NM_004146	NM_001001937	NM_001162491
NM_004152	NM_001001973	NM_001162914
NM_004206	NM_001001976	NM_001163560
NM_004218	NM_001001991	NM_001163561
NM_004231	NM_001001992	NM_001163857
NM_004343	NM_001001998	NM_001164377
NM_004356	NM_001002000	NM_001164416
NM_004487	NM_001002010	NM_001164443
NM_004528	NM_001002017	NM_001164484
NM_004542	NM_001002027	NM_001164839
NM_004545	NM_001002034	NM_001166003
NM_004551	NM_001002235	NM_001166017
NM_004552	NM_001002243	NM_001166120
NM_004553	NM_001002244	NM_001166137
NM_004583	NM_001002251	NM_001166386
NM_004597	NM_001002257	NM_001166400
NM_004622	NM_001002259	NM_001166478
NM_004623	NM_001002264	NM_001166534
NM_004637	NM_001002269	NM_001166579
NM_004661	NM_001002292	NM_001166691
NM_004691	NM_001002296	NM_001167670
NM_004774	NM_001002755	NM_001167749
NM_004779	NM_001002759	NM_001168271
NM_004814	NM_001002800	NM_001169154
NM_004832	NM_001002810	NM_001169574
NM_004893	NM_001002814	NM_001170692
NM_004905	NM_001002836	NM_001170695
NM_004906	NM_001002843	NM_001170724
NM_004924	NM_001002857	NM_001170905
NM_004930	NM_001002862	NM_001171183
NM_005005	NM_001002877	NM_001171832
NM_005022	NM_001002880	NM_001172810
NM_005094	NM_001002909	NM_001174046
NM_005109	NM_001002913	NM_001174069
NM_005153	NM_001002914	NM_001174123
NM_005184	NM_001002926	NM_001184767
NM_005207	NM_001003395	NM_001184779
NM_005231	NM_001003652	NM_001187
NM_005273	NM_001003678	NM_001340
NM_005318	NM_001003679	NM_001351
NM_005326	NM_001003681	NM_001370
NM_005336	NM_001003682	NM_001427
NM_005381	NM_001003684	NM_001464
NM_005507	NM_001003688	NM_001468
NM_005561	NM_001003690	NM_001489
NM_005701	NM_001003692	NM_001526
NM_005801	NM_001003694	NM_001676
NM_005809	NM_001003696	NM_001717
NM_005839	NM_001003698	NM_001726
NM_005861	NM_001003704	NM_001727
NM_005918	NM_001003712	NM_001790
NM_005952	NM_001003715	NM_001828
NM_005953	NM_001003722	NM_001869
NM_006067	NM_001003786	NM_001886
NM_006082	NM_001003790	NM_001956
NM_006088	NM_001003792	NM_002042
NM_006098	NM_001003794	NM_002049
NM_006156	NM_001003800	NM_002066
NM_006184	NM_001003801	NM_002188
NM_006196	NM_001003810	NM_002202
NM_006227	NM_001003828	NM_002256
NM_006284	NM_001003891	NM_002282
NM_006289	NM_001003897	NM_002289
NM_006306	NM_001003931	NM_002297
NM_006319	NM_001003941	NM_002364
NM_006370	NM_001004019	NM_002365
NM_006373	NM_001004023	NM_002367
NM_006400	NM_001004051	NM_002420
NM_006423	NM_001004065	NM_002440
NM_006445	NM_001004106	NM_002497
NM_006472	NM_001004125	NM_002551
NM_006513	NM_001004127	NM_002761
NM_006565	NM_001004128	NM_002762
NM_006594	NM_001004304	NM_002963
NM_006755	NM_001004313	NM_003176
NM_006796	NM_001004354	NM_003181
NM_006802	NM_001004356	NM_003235
NM_006819	NM_001004426	NM_003245
NM_006842	NM_001004431	NM_003284
NM_006899	NM_001004720	NM_003296
NM_006936	NM_001005158	NM_003308
NM_006947	NM_001005207	NM_003386
NM_006963	NM_001005242	NM_003413
NM_007065	NM_001005271	NM_003483
NM_007096	NM_001005291	NM_003493
NM_007100	NM_001005333	NM_003529
NM_007126	NM_001005336	NM_003577
NM_007209	NM_001005340	NM_003614
NM_007214	NM_001005354	NM_003686
NM_007260	NM_001005360	NM_003771
NM_007278	NM_001005366	NM_003785
NM_007355	NM_001005368	NM_003813
NM_007373	NM_001005373	NM_003814
NM_007375	NM_001005376	NM_003817
NM_012111	NM_001005386	NM_003996
NM_012181	NM_001005407	NM_004066
NM_012203	NM_001005408	NM_004473
NM_012318	NM_001005409	NM_004505
NM_012341	NM_001005417	NM_004575
NM_012426	NM_001005476	NM_004610
NM_012460	NM_001005498	NM_004662
NM_012470	NM_001005502	NM_004764
NM_012473	NM_001005526	NM_004803
NM_012478	NM_001005743	NM_004856
NM_012479	NM_001005753	NM_004918
NM_013234	NM_001005781	NM_004959
NM_013260	NM_001005849	NM_004988
NM_013337	NM_001005855	NM_005059
NM_013393	NM_001005862	NM_005117
NM_013986	NM_001005910	NM_005208
NM_014047	NM_001005914	NM_005212
NM_014110	NM_001006109	NM_005220
NM_014159	NM_001006114	NM_005260
NM_014183	NM_001006115	NM_005267
NM_014188	NM_001006600	NM_005272
NM_014206	NM_001006605	NM_005315
NM_014311	NM_001006614	NM_005322
NM_014341	NM_001006617	NM_005323
NM_014346	NM_001006634	NM_005325
NM_014453	NM_001006639	NM_005332
NM_014481	NM_001006643	NM_005362
NM_014507	NM_001006655	NM_005363
NM_014515	NM_001006656	NM_005422
NM_014613	NM_001006665	NM_005425
NM_014623	NM_001006684	NM_005431
NM_014624	NM_001006932	NM_005462
NM_014647	NM_001006933	NM_005492
NM_014706	NM_001006941	NM_005521
NM_014709	NM_001006944	NM_005547
NM_014713	NM_001006945	NM_005553
NM_014748	NM_001006947	NM_005554
NM_014758	NM_001007025	NM_005635
NM_014760	NM_001007067	NM_005750
NM_014835	NM_001007072	NM_006001
NM_014876	NM_001007073	NM_006071
NM_014972	NM_001007075	NM_006089
NM_015037	NM_001007094	NM_006115
NM_015046	NM_001007099	NM_006237
NM_015047	NM_001007102	NM_006382
NM_015143	NM_001007139	NM_006546
NM_015155	NM_001007189	NM_006547
NM_015335	NM_001007214	NM_006607
NM_015348	NM_001007239	NM_006652
NM_015374	NM_001007245	NM_006683
NM_015388	NM_001007246	NM_006685
NM_015414	NM_001007257	NM_006686
NM_015421	NM_001007259	NM_006687
NM_015449	NM_001007277	NM_006891
NM_015483	NM_001007278	NM_006919
NM_015528	NM_001007464	NM_007000
NM_015610	NM_001007466	NM_007003
NM_015629	NM_001007468	NM_007017
NM_015670	NM_001007469	NM_007031
NM_015675	NM_001007527	NM_007068
NM_015710	NM_001007559	NM_007179
NM_015846	NM_001007561	NM_007352
NM_015911	NM_001007593	NM_012144
NM_015946	NM_001007794	NM_012182
NM_015962	NM_001008211	NM_012186
NM_015965	NM_001008215	NM_012274
NM_016024	NM_001008216	NM_012351
NM_016046	NM_001008222	NM_012353
NM_016050	NM_001008224	NM_012415
NM_016068	NM_001008225	NM_012444
NM_016074	NM_001008388	NM_012451
NM_016077	NM_001008390	NM_012466
NM_016091	NM_001008391	NM_013278
NM_016128	NM_001008392	NM_013347
NM_016252	NM_001008405	NM_013452
NM_016286	NM_001008410	NM_014080
NM_016312	NM_001008487	NM_014237
NM_016333	NM_001008493	NM_014360
NM_016376	NM_001008495	NM_014406
NM_016399	NM_001008541	NM_014429
NM_016404	NM_001008564	NM_014466
NM_016406	NM_001008660	NM_014469
NM_016491	NM_001008662	NM_014555
NM_016497	NM_001008695	NM_014582
NM_016561	NM_001008697	NM_015370
NM_016732	NM_001008699	NM_015594
NM_017432	NM_001008703	NM_015596
NM_017453	NM_001008707	NM_015613
NM_017456	NM_001008709	NM_015672
NM_017582	NM_001008710	NM_015931
NM_017592	NM_001008726	NM_016233
NM_017702	NM_001008727	NM_016239
NM_017715	NM_001008738	NM_016249
NM_017748	NM_001008739	NM_016343
NM_017798	NM_001008860	NM_016378
NM_017807	NM_001008895	NM_016379
NM_017896	NM_001008897	NM_016383
NM_017907	NM_001008925	NM_016427
NM_017919	NM_001009182	NM_016521
NM_017920	NM_001009186	NM_016574
NM_017924	NM_001009552	NM_016616
NM_017929	NM_001009811	NM_016954
NM_018034	NM_001009814	NM_017433
NM_018047	NM_001009880	NM_017481
NM_018073	NM_001009894	NM_017539
NM_018091	NM_001009899	NM_017561
NM_018095	NM_001009923	NM_017576
NM_018171	NM_001009933	NM_017589
NM_018201	NM_001009936	NM_017666
NM_018313	NM_001009943	NM_017781
NM_018332	NM_001009955	NM_017915
NM_018412	NM_001009958	NM_018063
NM_018425	NM_001009984	NM_018076
NM_018447	NM_001009993	NM_018136
NM_018462	NM_001009996	NM_018189
NM_018839	NM_001009998	NM_018228
NM_018890	NM_001009999	NM_018248
NM_018955	NM_001010846	NM_018436
NM_018982	NM_001010851	NM_018488
NM_018997	NM_001010853	NM_018654
NM_019008	NM_001010854	NM_018666
NM_019059	NM_001010858	NM_018897
NM_020243	NM_001010862	NM_018958
NM_020314	NM_001010866	NM_019016
NM_020414	NM_001010867	NM_019120
NM_020701	NM_001010875	NM_019598
NM_020738	NM_001010878	NM_019612
NM_020943	NM_001010891	NM_019644
NM_020960	NM_001010897	NM_020063
NM_021009	NM_001010924	NM_020108
NM_021034	NM_001010935	NM_020144
NM_021103	NM_001010938	NM_020167
NM_021128	NM_001010942	NM_020227
NM_021188	NM_001010972	NM_020242
NM_021222	NM_001010983	NM_020366
NM_021575	NM_001010984	NM_020369
NM_022061	NM_001010989	NM_020389
NM_022067	NM_001011	NM_020426
NM_022075	NM_001011513	NM_020436
NM_022152	NM_001011546	NM_020643
NM_022373	NM_001011655	NM_020721
NM_022749	NM_001011669	NM_020769
NM_023075	NM_001011699	NM_020877
NM_024038	NM_001011703	NM_020903
NM_024068	NM_001011708	NM_020937
NM_024292	NM_001011713	NM_020989
NM_024297	NM_001011722	NM_021062
NM_024299	NM_001011724	NM_021118
NM_024665	NM_001011885	NM_021195
NM_024666	NM_001012241	NM_021247
NM_024715	NM_001012267	NM_021620
NM_024836	NM_001012300	NM_021794
NM_024946	NM_001012320	NM_021796
NM_024956	NM_001012334	NM_021951
NM_025150	NM_001012398	NM_022045
NM_025160	NM_001012456	NM_022052
NM_025205	NM_001012478	NM_022076
NM_030581	NM_001012502	NM_022120
NM_030981	NM_001012505	NM_022142
NM_031203	NM_001012506	NM_022146
NM_031210	NM_001012507	NM_022360
NM_031286	NM_001012514	NM_022573
NM_031412	NM_001012515	NM_022661
NM_031488	NM_001012614	NM_022897
NM_032014	NM_001012633	NM_023067
NM_032112	NM_001012643	NM_023945
NM_032310	NM_001012727	NM_024410
NM_032327	NM_001012732	NM_024504
NM_032364	NM_001012754	NM_024593
NM_032409	NM_001012759	NM_024674
NM_032477	NM_001012761	NM_024687
NM_032486	NM_001012969	NM_024688
NM_032492	NM_001012973	NM_024694
NM_032520	NM_001012980	NM_024746
NM_032558	NM_001012984	NM_024885
NM_032560	NM_001012985	NM_030663
NM_032593	NM_001012989	NM_030785
NM_032635	NM_001012991	NM_030812
NM_032889	NM_001012994	NM_030924
NM_032993	NM_001013257	NM_030931
NM_033081	NM_001013398	NM_030933
NM_033296	NM_001013399	NM_030960
NM_033301	NM_001013406	NM_031217
NM_058163	NM_001013436	NM_031271
NM_079423	NM_001013439	NM_031272
NM_080648	NM_001013625	NM_031273
NM_080677	NM_001013642	NM_031274
NM_080748	NM_001013649	NM_031275
NM_080820	NM_001013657	NM_031277
NM_130466	NM_001013663	NM_031290
NM_138333	NM_001013672	NM_031291
NM_138425	NM_001013693	NM_031414
NM_138431	NM_001013694	NM_031423
NM_138820	NM_001013699	NM_031451
NM_139071	NM_001013703	NM_031456
NM_144628	NM_001013706	NM_031894
NM_144638	NM_001013836	NM_031898
NM_144723	NM_001013841	NM_031949
NM_144775	NM_001013842	NM_031951
NM_145074	NM_001013845	NM_031955
NM_145729	NM_001013848	NM_031956
NM_145869	NM_001014283	NM_032028
NM_148176	NM_001014286	NM_032043
NM_152244	NM_001014431	NM_032110
NM_152272	NM_001014437	NM_032132
NM_152419	NM_001014440	NM_032133
NM_152653	NM_001014443	NM_032135
NM_152766	NM_001014445	NM_032136
NM_152834	NM_001014446	NM_032137
NM_152862	NM_001014449	NM_032147
NM_153001	NM_001014764	NM_032149
NM_153200	NM_001014765	NM_032266
NM_153232	NM_001014794	NM_032269
NM_153326	NM_001014812	NM_032372
NM_153747	NM_001014835	NM_032417
NM_153828	NM_001014842	NM_032498
NM_170754	NM_001014972	NM_032517
NM_173562	NM_001014990	NM_032559
NM_173595	NM_001015045	NM_032567
NM_173852	NM_001015052	NM_032599
NM_175063	NM_001015053	NM_032600
NM_175614	NM_001015055	NM_032867
NM_175617	NM_001015880	NM_032884
NM_175744	NM_001015882	NM_032899
NM_176801	NM_001015885	NM_033048
NM_177434	NM_001017	NM_033067
NM_178003	NM_001017369	NM_033068
NM_178582	NM_001017392	NM_033085
NM_181291	NM_001017396	NM_033122
NM_181526	NM_001017405	NM_033123
NM_181652	NM_001017406	NM_033125
NM_181830	NM_001017408	NM_033142
NM_182836	NM_001017415	NM_033150
NM_182976	NM_001017423	NM_033176
NM_184043	NM_001017528	NM_033199
NM_198040	NM_001017534	NM_033214
NM_198232	NM_001017915	NM_033253
NM_198334	NM_001017919	NM_033328
NM_198398	NM_001017921	NM_033341
NM_198551	NM_001017922	NM_033482
NM_198589	NM_001017926	NM_033670
NM_198970	NM_001017927	NM_052909
NM_199184	NM_001017928	NM_052929
NM_199444	NM_001017962	NM_052955
NM_201222	NM_001017963	NM_053054
NM_201397	NM_001017964	NM_053280
NM_201413	NM_001017969	NM_053285
NM_201538	NM_001017971	NM_054112
NM_203387	NM_001017977	NM_054113
NM_213566	NM_001017980	NM_057093
NM_213611	NM_001017981	NM_058203
NM_213720	NM_001017998	NM_080429
NM_213725	NM_001018000	NM_080431
	NM_001018003	NM_080610
	NM_001018006	NM_080615
	NM_001018009	NM_080618
	NM_001018011	NM_080675
	NM_001018024	NM_080746
	NM_001018025	NM_080753
	NM_001018037	NM_080825
	NM_001018041	NM_080827
	NM_001018050	NM_080831
	NM_001018053	NM_080834
	NM_001018055	NM_080878
	NM_001018056	NM_130768
	NM_001018067	NM_130769
	NM_001018070	NM_130775
	NM_001018073	NM_130794
	NM_001018075	NM_130899
	NM_001018078	NM_130902
	NM_001018089	NM_133179
	NM_001018090	NM_133329
	NM_001018102	NM_133497
	NM_001018104	NM_134444
	NM_001018108	NM_138283
	NM_001018109	NM_138289
	NM_001018111	NM_138294
	NM_001018112	NM_138634
	NM_001018160	NM_138733
	NM_001020658	NM_138812
	NM_001022	NM_138815
	NM_001023	NM_138960
	NM_001023560	NM_139073
	NM_001023570	NM_139074
	NM_001023587	NM_139158
	NM_001024024	NM_139171
	NM_001024210	NM_139175
	NM_001024215	NM_139214
	NM_001024380	NM_139289
	NM_001024382	NM_144508
	NM_001024455	NM_144577
	NM_001024465	NM_144602
	NM_001024629	NM_144625
	NM_001024662	NM_144634
	NM_001024666	NM_144644
	NM_001024668	NM_144648
	NM_001024674	NM_144674
	NM_001024678	NM_144688
	NM_001024732	NM_144696
	NM_001024736	NM_144708
	NM_001024808	NM_144715
	NM_001024843	NM_144725
	NM_001024844	NM_144972
	NM_001024845	NM_144979
	NM_001024847	NM_144980
	NM_001024855	NM_144992
	NM_001024921	NM_145004
	NM_001024924	NM_145007
	NM_001024937	NM_145018
	NM_001024943	NM_145026
	NM_001024948	NM_145046
	NM_001024956	NM_145208
	NM_001024957	NM_145248
	NM_001025	NM_145250
	NM_001025077	NM_145268
	NM_001025092	NM_145651
	NM_001025105	NM_145720
	NM_001025107	NM_147180
	NM_001025109	NM_147197
	NM_001025160	NM_147198
	NM_001025201	NM_148674
	NM_001025203	NM_152259
	NM_001025235	NM_152317
	NM_001025242	NM_152319
	NM_001025247	NM_152343
	NM_001025252	NM_152358
	NM_001025300	NM_152377
	NM_001025595	NM_152389
	NM_001025603	NM_152397
	NM_001025604	NM_152401
	NM_001025778	NM_152413
	NM_001025780	NM_152418
	NM_001025930	NM_152436
	NM_001028	NM_152442
	NM_001029	NM_152448
	NM_001029840	NM_152453
	NM_001029859	NM_152462
	NM_001029882	NM_152467
	NM_001029884	NM_152476
	NM_001029976	NM_152481
	NM_001029991	NM_152489
	NM_001030	NM_152492
	NM_001030006	NM_152510
	NM_001030007	NM_152512
	NM_001030009	NM_152515
	NM_001030010	NM_152533
	NM_001030055	NM_152539
	NM_001030272	NM_152543
	NM_001030287	NM_152571
	NM_001031	NM_152577
	NM_001031617	NM_152578
	NM_001031623	NM_152589
	NM_001031628	NM_152591
	NM_001031677	NM_152596
	NM_001031681	NM_152607
	NM_001031683	NM_152610
	NM_001031684	NM_152612
	NM_001031685	NM_152613
	NM_001031689	NM_152614
	NM_001031693	NM_152616
	NM_001031694	NM_152620
	NM_001031698	NM_152628
	NM_001031709	NM_152631
	NM_001031710	NM_152638
	NM_001031711	NM_152670
	NM_001031712	NM_152706
	NM_001031713	NM_152719
	NM_001031714	NM_152762
	NM_001031716	NM_152763
	NM_001031717	NM_152770
	NM_001031723	NM_152779
	NM_001031725	NM_152781
	NM_001031726	NM_152784
	NM_001031727	NM_152786
	NM_001031732	NM_152888
	NM_001031733	NM_152891
	NM_001031734	NM_152990
	NM_001031800	NM_153007
	NM_001031803	NM_153212
	NM_001031804	NM_153228
	NM_001031812	NM_153289
	NM_001031835	NM_153324
	NM_001031848	NM_153325
	NM_001032221	NM_153330
	NM_001032279	NM_153356
	NM_001032281	NM_153364
	NM_001032282	NM_153447
	NM_001032287	NM_153448
	NM_001032288	NM_153490
	NM_001032289	NM_153606
	NM_001032292	NM_153707
	NM_001032293	NM_153833
	NM_001032295	NM_170609
	NM_001032296	NM_170610
	NM_001032363	NM_170664
	NM_001032372	NM_170745
	NM_001032387	NM_172000
	NM_001032391	NM_172005
	NM_001032393	NM_172131
	NM_001032409	NM_172225
	NM_001032730	NM_172241
	NM_001032731	NM_173080
	NM_001033	NM_173081
	NM_001033024	NM_173352
	NM_001033026	NM_173477
	NM_001033028	NM_173479
	NM_001033030	NM_173482
	NM_001033045	NM_173484
	NM_001033050	NM_173488
	NM_001033057	NM_173489
	NM_001033059	NM_173493
	NM_001033083	NM_173499
	NM_001033088	NM_173506
	NM_001033503	NM_173523
	NM_001033505	NM_173526
	NM_001033517	NM_173528
	NM_001033521	NM_173531
	NM_001033564	NM_173533
	NM_001033568	NM_173538
	NM_001033569	NM_173550
	NM_001033575	NM_173553
	NM_001033580	NM_173556
	NM_001033581	NM_173560
	NM_001033583	NM_173563
	NM_001033604	NM_173572
	NM_001033714	NM_173615
	NM_001033853	NM_173625
	NM_001033886	NM_173635
	NM_001034023	NM_173687
	NM_001034025	NM_173801
	NM_001034116	NM_173806
	NM_001034833	NM_173814
	NM_001034850	NM_173847
	NM_001034853	NM_174900
	NM_001034956	NM_174901
	NM_001035005	NM_174903
	NM_001035230	NM_174924
	NM_001035235	NM_174927
	NM_001035247	NM_174951
	NM_001035260	NM_174952
	NM_001035505	NM_174978
	NM_001035512	NM_175053
	NM_001035534	NM_175619
	NM_001037125	NM_175711
	NM_001037126	NM_175723
	NM_001037144	NM_175734
	NM_001037163	NM_175741
	NM_001037165	NM_175769
	NM_001037277	NM_175878
	NM_001037281	NM_175882
	NM_001037304	NM_177404
	NM_001037333	NM_177540
	NM_001037334	NM_178161
	NM_001037339	NM_178311
	NM_001037495	NM_178455
	NM_001037533	NM_178456
	NM_001037537	NM_178470
	NM_001037540	NM_178483
	NM_001037553	NM_178499
	NM_001037633	NM_178505
	NM_001037637	NM_178525
	NM_001037639	NM_178553
	NM_001037666	NM_178556
	NM_001037806	NM_178563
	NM_001037811	NM_178571
	NM_001037872	NM_178828
	NM_001037954	NM_178842
	NM_001037984	NM_178861
	NM_001038618	NM_181426
	NM_001038633	NM_181510
	NM_001038702	NM_181534
	NM_001038707	NM_181535
	NM_001039091	NM_181645
	NM_001039140	NM_181707
	NM_001039348	NM_181710
	NM_001039355	NM_181721
	NM_001039360	NM_181727
	NM_001039362	NM_181774
	NM_001039457	NM_182489
	NM_001039459	NM_182496
	NM_001039465	NM_182504
	NM_001039476	NM_182506
	NM_001039479	NM_182521
	NM_001039481	NM_182539
	NM_001039490	NM_182542
	NM_001039517	NM_182554
	NM_001039538	NM_182559
	NM_001039550	NM_182581
	NM_001039574	NM_182595
	NM_001039590	NM_182628
	NM_001039613	NM_182658
	NM_001039618	NM_182699
	NM_001039619	NM_182704
	NM_001039661	NM_182761
	NM_001039671	NM_182791
	NM_001039675	NM_182833
	NM_001039697	NM_182971
	NM_001039707	NM_183058
	NM_001039711	NM_183061
	NM_001039717	NM_183062
	NM_001039771	NM_183242
	NM_001039792	NM_194287
	NM_001039802	NM_194300
	NM_001039842	NM_197941
	NM_001039877	NM_197978
	NM_001039885	NM_198074
	NM_001039887	NM_198085
	NM_001039938	NM_198137
	NM_001040011	NM_198154
	NM_001040020	NM_198173
	NM_001040022	NM_198253
	NM_001040025	NM_198451
	NM_001040031	NM_198463
	NM_001040033	NM_198464
	NM_001040056	NM_198468
	NM_001040058	NM_198515
	NM_001040107	NM_198529
	NM_001040110	NM_198534
	NM_001040118	NM_198541
	NM_001040125	NM_198545
	NM_001040134	NM_198546
	NM_001040135	NM_198566
	NM_001040138	NM_198682
	NM_001040183	NM_198795
	NM_001040197	NM_198844
	NM_001040202	NM_198856
	NM_001040273	NM_198924
	NM_001040284	NM_198944
	NM_001040425	NM_198996
	NM_001040428	NM_199127
	NM_001040431	NM_199202
	NM_001040436	NM_199261
	NM_001040439	NM_199289
	NM_001040443	NM_199296
	NM_001040445	NM_199339
	NM_001040446	NM_199350
	NM_001040455	NM_199357
	NM_001040456	NM_199420
	NM_001040458	NM_203303
	NM_001040610	NM_203309
	NM_001040613	NM_203394
	NM_001040629	NM_203408
	NM_001040656	NM_203424
	NM_001040662	NM_203454
	NM_001040664	NM_203503
	NM_001040667	NM_205849
	NM_001040668	NM_205852
	NM_001040715	NM_206998
	NM_001040716	NM_207317
	NM_001042	NM_207320
	NM_001042371	NM_207339
	NM_001042376	NM_207408
	NM_001042400	NM_207409
	NM_001042402	NM_207414
	NM_001042429	NM_207416
	NM_001042430	NM_207430
	NM_001042454	NM_207459
	NM_001042459	NM_207510
	NM_001042462	NM_212555
	NM_001042476	NM_212558
	NM_001042481
	NM_001042492
	NM_001042493
	NM_001042494
	NM_001042510
	NM_001042531
	NM_001042533
	NM_001042535
	NM_001042537
	NM_001042544
	NM_001042548
	NM_001042552
	NM_001042555
	NM_001042559
	NM_001042572
	NM_001042573
	NM_001042574
	NM_001042576
	NM_001042589
	NM_001042603
	NM_001042618
	NM_001042631
	NM_001042632
	NM_001042635
	NM_001042697
	NM_001042747
	NM_001042750
	NM_001043229
	NM_001043318
	NM_001044264
	NM_001044385
	NM_001045557
	NM_001046
	NM_001047160
	NM_001048171
	NM_001048212
	NM_001048218
	NM_001048222
	NM_001048249
	NM_001048265
	NM_001050
	NM_001065
	NM_001066
	NM_001068
	NM_001069
	NM_001070
	NM_001071775
	NM_001076680
	NM_001076683
	NM_001076785
	NM_001076786
	NM_001076787
	NM_001077180
	NM_001077181
	NM_001077199
	NM_001077203
	NM_001077208
	NM_001077238
	NM_001077268
	NM_001077269
	NM_001077351
	NM_001077395
	NM_001077397
	NM_001077401
	NM_001077443
	NM_001077446
	NM_001077447
	NM_001077498
	NM_001077525
	NM_001077527
	NM_001077619
	NM_001077621
	NM_001077628
	NM_001077693
	NM_001078
	NM_001078171
	NM_001078173
	NM_001079512
	NM_001079515
	NM_001079519
	NM_001079521
	NM_001079525
	NM_001079537
	NM_001079670
	NM_001079673
	NM_001079684
	NM_001079803
	NM_001079817
	NM_001079818
	NM_001079823
	NM_001079841
	NM_001079846
	NM_001079864
	NM_001079872
	NM_001079906
	NM_001080391
	NM_001080392
	NM_001080394
	NM_001080398
	NM_001080400
	NM_001080402
	NM_001080412
	NM_001080415
	NM_001080417
	NM_001080419
	NM_001080420
	NM_001080424
	NM_001080435
	NM_001080436
	NM_001080437
	NM_001080441
	NM_001080453
	NM_001080469
	NM_001080470
	NM_001080471
	NM_001080472
	NM_001080475
	NM_001080485
	NM_001080491
	NM_001080495
	NM_001080496
	NM_001080497
	NM_001080503
	NM_001080506
	NM_001080510
	NM_001080512
	NM_001080517
	NM_001080519
	NM_001080530
	NM_001080533
	NM_001080541
	NM_001080543
	NM_001080546
	NM_001080547
	NM_001080779
	NM_001080825
	NM_001080849
	NM_001080855
	NM_001080955
	NM_001080976
	NM_001081003
	NM_001081461
	NM_001081491
	NM_001081550
	NM_001081563
	NM_001081640
	NM_001081754
	NM_001082487
	NM_001082579
	NM_001082959
	NM_001082968
	NM_001082970
	NM_001083113
	NM_001083314
	NM_001083330
	NM_001083585
	NM_001083601
	NM_001083614
	NM_001083617
	NM_001083625
	NM_001083908
	NM_001083926
	NM_001083946
	NM_001084
	NM_001084393
	NM_001085
	NM_001085347
	NM_001085354
	NM_001085365
	NM_001085372
	NM_001085377
	NM_001085400
	NM_001085426
	NM_001085454
	NM_001085458
	NM_001085481
	NM_001086521
	NM_001087
	NM_001089
	NM_001093
	NM_001096
	NM_001097577
	NM_001097620
	NM_001098201
	NM_001098202
	NM_001098210
	NM_001098268
	NM_001098398
	NM_001098414
	NM_001098416
	NM_001098424
	NM_001098426
	NM_001098477
	NM_001098483
	NM_001098504
	NM_001098510
	NM_001098511
	NM_001098517
	NM_001098537
	NM_001098538
	NM_001098621
	NM_001098625
	NM_001098632
	NM_001098637
	NM_001098638
	NM_001098673
	NM_001098783
	NM_001098785
	NM_001098786
	NM_001098817
	NM_001098824
	NM_001098831
	NM_001098832
	NM_001098833
	NM_001099220
	NM_001099222
	NM_001099271
	NM_001099272
	NM_001099274
	NM_001099280
	NM_001099289
	NM_001099337
	NM_001099339
	NM_001099400
	NM_001099402
	NM_001099406
	NM_001099409
	NM_001099415
	NM_001099436
	NM_001099455
	NM_001099627
	NM_001099638
	NM_001099642
	NM_001099645
	NM_001099666
	NM_001099673
	NM_001099678
	NM_001099680
	NM_001099695
	NM_001099754
	NM_001099781
	NM_001099784
	NM_001099789
	NM_001099858
	NM_001100120
	NM_001100122
	NM_001100163
	NM_001100170
	NM_001100176
	NM_001100389
	NM_001100400
	NM_001100408
	NM_001100412
	NM_001100418
	NM_001100426
	NM_001100588
	NM_001100592
	NM_001100594
	NM_001100599
	NM_001100619
	NM_001100621
	NM_001100623
	NM_001100624
	NM_001100814
	NM_001100818
	NM_001100819
	NM_001100876
	NM_001100879
	NM_001101311
	NM_001101654
	NM_001101662
	NM_001101667
	NM_001102
	NM_001102367
	NM_001102371
	NM_001102401
	NM_001102402
	NM_001102421
	NM_001102426
	NM_001102454
	NM_001102560
	NM_001102564
	NM_001102575
	NM_001102610
	NM_001102651
	NM_001102664
	NM_001102668
	NM_001103146
	NM_001104546
	NM_001104588
	NM_001104925
	NM_001105079
	NM_001105199
	NM_001105203
	NM_001105208
	NM_001105214
	NM_001105244
	NM_001105530
	NM_001105533
	NM_001105537
	NM_001105538
	NM_001105539
	NM_001105544
	NM_001105567
	NM_001105570
	NM_001105573
	NM_001106
	NM_001109662
	NM_001110
	NM_001110303
	NM_001110514
	NM_001110781
	NM_001110792
	NM_001111067
	NM_001111077
	NM_001111101
	NM_001111112
	NM_001111285
	NM_001111307
	NM_001111322
	NM_001112719
	NM_001112732
	NM_001112736
	NM_001112802
	NM_001113205
	NM_001113324
	NM_001113349
	NM_001113361
	NM_001113378
	NM_001113402
	NM_001113407
	NM_001113411
	NM_001113434
	NM_001113513
	NM_001113525
	NM_001113546
	NM_001113561
	NM_001114
	NM_001114089
	NM_001114091
	NM_001114093
	NM_001114107
	NM_001114123
	NM_001114172
	NM_001114394
	NM_001114397
	NM_001114600
	NM_001114614
	NM_001114617
	NM_001114632
	NM_001114633
	NM_001114636
	NM_001114753
	NM_001115016
	NM_001116
	NM_001122
	NM_001122672
	NM_001122731
	NM_001122821
	NM_001122823
	NM_001122824
	NM_001122842
	NM_001122870
	NM_001122951
	NM_001122957
	NM_001122964
	NM_001123329
	NM_001123355
	NM_001123384
	NM_001124
	NM_001124767
	NM_001125
	NM_001126
	NM_001126105
	NM_001126111
	NM_001126114
	NM_001126121
	NM_001126181
	NM_001126336
	NM_001126337
	NM_001127178
	NM_001127180
	NM_001127190
	NM_001127196
	NM_001127197
	NM_001127203
	NM_001127207
	NM_001127208
	NM_001127213
	NM_001127217
	NM_001127219
	NM_001127228
	NM_001127231
	NM_001127240
	NM_001127266
	NM_001127321
	NM_001127360
	NM_001127364
	NM_001127372
	NM_001127380
	NM_001127396
	NM_001127397
	NM_001127401
	NM_001127448
	NM_001127458
	NM_001127482
	NM_001127487
	NM_001127500
	NM_001127586
	NM_001127660
	NM_001127687
	NM_001127688
	NM_001127709
	NM_001127711
	NM_001127716
	NM_001127889
	NM_001127891
	NM_001127893
	NM_001128126
	NM_001128142
	NM_001128148
	NM_001128164
	NM_001128203
	NM_001128212
	NM_001128217
	NM_001128220
	NM_001128225
	NM_001128226
	NM_001128227
	NM_001128228
	NM_001128302
	NM_001128303
	NM_001128310
	NM_001128324
	NM_001128325
	NM_001128424
	NM_001128426
	NM_001128429
	NM_001128591
	NM_001128608
	NM_001128617
	NM_001128619
	NM_001128620
	NM_001128636
	NM_001128826
	NM_001128847
	NM_001128853
	NM_001128855
	NM_001128916
	NM_001128922
	NM_001128923
	NM_001128928
	NM_001128930
	NM_001129
	NM_001129765
	NM_001129884
	NM_001129885
	NM_001129888
	NM_001129896
	NM_001129898
	NM_001129994
	NM_001130010
	NM_001130020
	NM_001130028
	NM_001130036
	NM_001130041
	NM_001130047
	NM_001130071
	NM_001130082
	NM_001130087
	NM_001130100
	NM_001130102
	NM_001130105
	NM_001130106
	NM_001130110
	NM_001130144
	NM_001130183
	NM_001130410
	NM_001130420
	NM_001130438
	NM_001130440
	NM_001130442
	NM_001130481
	NM_001130520
	NM_001130528
	NM_001130674
	NM_001130682
	NM_001130691
	NM_001130702
	NM_001130706
	NM_001130709
	NM_001130710
	NM_001130720
	NM_001130820
	NM_001130823
	NM_001130825
	NM_001130834
	NM_001130841
	NM_001130847
	NM_001130849
	NM_001130859
	NM_001130861
	NM_001130863
	NM_001130864
	NM_001130867
	NM_001130912
	NM_001130913
	NM_001130914
	NM_001130929
	NM_001130955
	NM_001130963
	NM_001130967
	NM_001130991
	NM_001130992
	NM_001130996
	NM_001130997
	NM_001131005
	NM_001131009
	NM_001131010
	NM_001131017
	NM_001131036
	NM_001131064
	NM_001134223
	NM_001134224
	NM_001134231
	NM_001134232
	NM_001134296
	NM_001134321
	NM_001134335
	NM_001134340
	NM_001134367
	NM_001134369
	NM_001134375
	NM_001134382
	NM_001134395
	NM_001134398
	NM_001134402
	NM_001134415
	NM_001134422
	NM_001134432
	NM_001134434
	NM_001134437
	NM_001134445
	NM_001134470
	NM_001134479
	NM_001134484
	NM_001134492
	NM_001134671
	NM_001134672
	NM_001134738
	NM_001134758
	NM_001134759
	NM_001134774
	NM_001134778
	NM_001134779
	NM_001134831
	NM_001134848
	NM_001134878
	NM_001134939
	NM_001134999
	NM_001135004
	NM_001135023
	NM_001135024
	NM_001135040
	NM_001135048
	NM_001135051
	NM_001135055
	NM_001135101
	NM_001135110
	NM_001135146
	NM_001135153
	NM_001135161
	NM_001135175
	NM_001135179
	NM_001135191
	NM_001135208
	NM_001135240
	NM_001135241
	NM_001135242
	NM_001135255
	NM_001135553
	NM_001135564
	NM_001135570
	NM_001135575
	NM_001135586
	NM_001135589
	NM_001135592
	NM_001135597
	NM_001135608
	NM_001135629
	NM_001135635
	NM_001135642
	NM_001135643
	NM_001135648
	NM_001135650
	NM_001135651
	NM_001135653
	NM_001135662
	NM_001135671
	NM_001135673
	NM_001135675
	NM_001135700
	NM_001135704
	NM_001135730
	NM_001135733
	NM_001135734
	NM_001135745
	NM_001135773
	NM_001135811
	NM_001135911
	NM_001135919
	NM_001135947
	NM_001135953
	NM_001135999
	NM_001136001
	NM_001136017
	NM_001136019
	NM_001136020
	NM_001136025
	NM_001136031
	NM_001136033
	NM_001136035
	NM_001136041
	NM_001136050
	NM_001136051
	NM_001136053
	NM_001136108
	NM_001136113
	NM_001136115
	NM_001136138
	NM_001136139
	NM_001136140
	NM_001136154
	NM_001136156
	NM_001136160
	NM_001136180
	NM_001136191
	NM_001136193
	NM_001136195
	NM_001136197
	NM_001136200
	NM_001136203
	NM_001136204
	NM_001136216
	NM_001136219
	NM_001136224
	NM_001136262
	NM_001136265
	NM_001136275
	NM_001136472
	NM_001136478
	NM_001136495
	NM_001136498
	NM_001136499
	NM_001136538
	NM_001136540
	NM_001136543
	NM_001136554
	NM_001136575
	NM_001137551
	NM_001137554
	NM_001137559
	NM_001137604
	NM_001137664
	NM_001137667
	NM_001139457
	NM_001139459
	NM_001139490
	NM_001141945
	NM_001141972
	NM_001141973
	NM_001141980
	NM_001142272
	NM_001142274
	NM_001142275
	NM_001142279
	NM_001142281
	NM_001142287
	NM_001142291
	NM_001142292
	NM_001142294
	NM_001142305
	NM_001142317
	NM_001142319
	NM_001142326
	NM_001142343
	NM_001142350
	NM_001142353
	NM_001142355
	NM_001142370
	NM_001142393
	NM_001142402
	NM_001142415
	NM_001142425
	NM_001142443
	NM_001142448
	NM_001142466
	NM_001142467
	NM_001142469
	NM_001142470
	NM_001142471
	NM_001142497
	NM_001142498
	NM_001142499
	NM_001142502
	NM_001142504
	NM_001142519
	NM_001142531
	NM_001142541
	NM_001142545
	NM_001142550
	NM_001142560
	NM_001142565
	NM_001142568
	NM_001142571
	NM_001142573
	NM_001142588
	NM_001142594
	NM_001142598
	NM_001142603
	NM_001142610
	NM_001142614
	NM_001142621
	NM_001142624
	NM_001142627
	NM_001142640
	NM_001142641
	NM_001142648
	NM_001142650
	NM_001142651
	NM_001142653
	NM_001142675
	NM_001142678
	NM_001142684
	NM_001142685
	NM_001142730
	NM_001142733
	NM_001142761
	NM_001142776
	NM_001142784
	NM_001142798
	NM_001142864
	NM_001142928
	NM_001142935
	NM_001142936
	NM_001142964
	NM_001143667
	NM_001143676
	NM_001143681
	NM_001143682
	NM_001143688
	NM_001143757
	NM_001143770
	NM_001143780
	NM_001143782
	NM_001143783
	NM_001143787
	NM_001143819
	NM_001143820
	NM_001143821
	NM_001143826
	NM_001143835
	NM_001143841
	NM_001143853
	NM_001143887
	NM_001143888
	NM_001143906
	NM_001143915
	NM_001143935
	NM_001143936
	NM_001143943
	NM_001143946
	NM_001143958
	NM_001143960
	NM_001143979
	NM_001143984
	NM_001143985
	NM_001143991
	NM_001143993
	NM_001143995
	NM_001144001
	NM_001144002
	NM_001144012
	NM_001144030
	NM_001144038
	NM_001144061
	NM_001144063
	NM_001144382
	NM_001144759
	NM_001144761
	NM_001144772
	NM_001144823
	NM_001144827
	NM_001144869
	NM_001144872
	NM_001144888
	NM_001144903
	NM_001144932
	NM_001144936
	NM_001144944
	NM_001144955
	NM_001144968
	NM_001144995
	NM_001144997
	NM_001144999
	NM_001145008
	NM_001145023
	NM_001145031
	NM_001145036
	NM_001145044
	NM_001145055
	NM_001145073
	NM_001145076
	NM_001145079
	NM_001145097
	NM_001145099
	NM_001145102
	NM_001145125
	NM_001145128
	NM_001145138
	NM_001145144
	NM_001145155
	NM_001145158
	NM_001145160
	NM_001145161
	NM_001145165
	NM_001145166
	NM_001145191
	NM_001145199
	NM_001145206
	NM_001145256
	NM_001145261
	NM_001145264
	NM_001145265
	NM_001145277
	NM_001145295
	NM_001145297
	NM_001145301
	NM_001145315
	NM_001145335
	NM_001145347
	NM_001145348
	NM_001145371
	NM_001145373
	NM_001145391
	NM_001145393
	NM_001145396
	NM_001145409
	NM_001145414
	NM_001145415
	NM_001145417
	NM_001145418
	NM_001145425
	NM_001145432
	NM_001145436
	NM_001145443
	NM_001145444
	NM_001145450
	NM_001145468
	NM_001145515
	NM_001145523
	NM_001145524
	NM_001145526
	NM_001145527
	NM_001145541
	NM_001145548
	NM_001145641
	NM_001145642
	NM_001145646
	NM_001145661
	NM_001145666
	NM_001145675
	NM_001145710
	NM_001145724
	NM_001145725
	NM_001145769
	NM_001145774
	NM_001145775
	NM_001145784
	NM_001145794
	NM_001145795
	NM_001145809
	NM_001145815
	NM_001145838
	NM_001145845
	NM_001145853
	NM_001145862
	NM_001145901
	NM_001145923
	NM_001145928
	NM_001145951
	NM_001145963
	NM_001146017
	NM_001146029
	NM_001146032
	NM_001146051
	NM_001146056
	NM_001146068
	NM_001146069
	NM_001146070
	NM_001146076
	NM_001146099
	NM_001146106
	NM_001146109
	NM_001146113
	NM_001146115
	NM_001146156
	NM_001146158
	NM_001146175
	NM_001146181
	NM_001146191
	NM_001146218
	NM_001146260
	NM_001146278
	NM_001146284
	NM_001146314
	NM_001146316
	NM_001146337
	NM_001146688
	NM_001146694
	NM_001146698
	NM_001146702
	NM_001151
	NM_001152
	NM_001153
	NM_001153663
	NM_001159286
	NM_001159291
	NM_001159377
	NM_001159491
	NM_001159508
	NM_001159597
	NM_001159601
	NM_001159699
	NM_001159727
	NM_001159736
	NM_001159746
	NM_001159749
	NM_001159767
	NM_001159770
	NM_001159772
	NM_001159846
	NM_001159944
	NM_001160047
	NM_001160094
	NM_001160109
	NM_001160210
	NM_001160227
	NM_001160244
	NM_001160301
	NM_001160302
	NM_001160305
	NM_001160308
	NM_001160331
	NM_001160367
	NM_001160389
	NM_001160708
	NM_001161009
	NM_001161330
	NM_001161346
	NM_001161354
	NM_001161404
	NM_001161407
	NM_001161465
	NM_001161504
	NM_001161521
	NM_001161527
	NM_001161533
	NM_001161566
	NM_001161572
	NM_001161577
	NM_001161584
	NM_001161586
	NM_001161616
	NM_001161619
	NM_001161706
	NM_001161708
	NM_001161778
	NM_001161819
	NM_001162499
	NM_001162536
	NM_001162862
	NM_001162893
	NM_001163022
	NM_001163259
	NM_001163297
	NM_001163315
	NM_001163380
	NM_001163423
	NM_001163437
	NM_001163438
	NM_001163474
	NM_001163484
	NM_001163546
	NM_001163724
	NM_001163790
	NM_001163809
	NM_001163813
	NM_001163817
	NM_001163940
	NM_001164093
	NM_001164144
	NM_001164162
	NM_001164165
	NM_001164182
	NM_001164194
	NM_001164213
	NM_001164232
	NM_001164245
	NM_001164257
	NM_001164279
	NM_001164281
	NM_001164313
	NM_001164318
	NM_001164342
	NM_001164372
	NM_001164384
	NM_001164386
	NM_001164407
	NM_001164469
	NM_001164502
	NM_001164579
	NM_001164605
	NM_001164616
	NM_001164617
	NM_001164623
	NM_001164629
	NM_001164664
	NM_001164730
	NM_001164741
	NM_001164746
	NM_001164756
	NM_001164779
	NM_001164783
	NM_001164796
	NM_001164811
	NM_001164814
	NM_001164831
	NM_001164840
	NM_001165258
	NM_001165927
	NM_001165937
	NM_001165946
	NM_001165962
	NM_001165975
	NM_001166
	NM_001166006
	NM_001166012
	NM_001166019
	NM_001166049
	NM_001166051
	NM_001166059
	NM_001166103
	NM_001166104
	NM_001166110
	NM_001166112
	NM_001166116
	NM_001166135
	NM_001166159
	NM_001166169
	NM_001166212
	NM_001166243
	NM_001166263
	NM_001166265
	NM_001166270
	NM_001166290
	NM_001166304
	NM_001166346
	NM_001166357
	NM_001166412
	NM_001166415
	NM_001166420
	NM_001166460
	NM_001166496
	NM_001166588
	NM_001166687
	NM_001166698
	NM_001166702
[truncated: 6,592 more rows]
