# Supplementary material for: Translational selection in human: more pronounced in housekeeping genes
Source: Biol Direct. 2014 Jul 10;9:17. doi: 10.1186/1745-6150-9-17 (PMC4100034; doi:10.1186/1745-6150-9-17)
Supplement: Additional file 2: Table S2 — Spearman correlation analysis results between CUB and gene expression level. [file 1745-6150-9-17-S2.xls]

## Sheet: Sheet1
Table S2 Spearman correlation analysis results between CUB and gene expression level
	Testis	Brain	Adipose	Breast	Colon	Heart	Kidney	Liver	Lymph node	Skeletal muscle
EIGs	0.348***	0.317***	0.362***	0.35***	0.381***	0.378***	0.366***	0.366***	0.374***	0.346***
EVGs	0.191***	0.126***	0.173***	0.193***	0.202***	0.154***	0.136***	0.121***	0.19***	0.142***
TS genes	0.117**	-0.112	-0.191	0.143	0.138	-0.016	-0.19	-0.07	-0.289	0.282
Note: Spearman correlation coefficients are shown and P-values are indicated by ‘*’ <0.05, ‘**’ <10-3, and ‘***’ <10-10.
