# Supplementary material for: Translational selection in human: more pronounced in housekeeping genes
Source: Biol Direct. 2014 Jul 10;9:17. doi: 10.1186/1745-6150-9-17 (PMC4100034; doi:10.1186/1745-6150-9-17)
Supplement: Additional file 4: Table S3 — Correlation between CUB and gene expression level considering different expression breadths. [file 1745-6150-9-17-S4.xls]

## Sheet: Sheet2
Table S3 Correlation between CUB and gene expression level considering different expression breadths
	Breadth 1	Breadth 2	Breadth 3	Breadth 4	Breadth 5	Breadth 6	Breadth 7	Breadth 8	Breadth 9	Breadth 10
Testis	0.141**, 771	0.029, 585	-0.009, 508	0.088, 517	-0.009, 495	0.057, 526	0.032, 645	0.032, 762	0.155**, 1083	0.210***, 9203
Brain	-0.156*, 192	-0.115*, 358	-0.015, 321	-0.053, 322	-0.051, 325	-0.086, 358	0.045, 461	-0.038, 619	0.04, 984	0.169***, 9203
Adipose	0.064, 29	0.144, 59	0.197, 78	0.333**, 142	-0.074, 181	0.037, 288	0.036, 486	0.051, 673	0.105*, 1039	0.193***, 9203
Breast	0.052, 28	0.066, 157	0.099, 209	0.042, 299	0.079, 346	0.029, 450	0.03, 593	0.046, 730	0.150**, 1075	0.212***, 9203
Colon	0.373*, 47	0.05, 97	0.055, 191	0.128, 246	-0.033, 299	0.038, 391	0.06, 550	0.091*, 690	0.137**, 1059	0.225***, 9203
Heart	0.039, 19	-0.204, 55	-0.17, 79	0.04, 134	0.074, 183	0.022, 220	0.072, 396	0.043, 637	0.117**, 1040	0.201***, 9203
Kidney	-0.228*, 77	-0.033, 199	0.047, 253	0.015, 235	-0.071, 247	0.017, 265	0.029, 336	0.04, 495	-0.027, 860	0.202***, 9203
Liver	-0.16, 51	0.007, 136	0.06, 137	-0.15, 146	-0.006, 142	-0.075, 190	-0.044, 260	0.033, 408	0.104*, 737	0.169 ***, 9203
Lymph node	-0.283*, 97	0.046, 188	0.075, 216	0.087, 299	-0.031, 346	-0.096, 444	0.072, 601	0.118*, 741	0.169**, 1080	0.213***, 9203
Skeletal muscle	0.471, 15	-0.054, 30	-0.058, 69	0.011, 84	0.183, 111	-0.014, 126	0.071, 222	-0.005, 365	0.04, 808	0.180***, 9203
Note: Linear correlation coefficients (R) are shown and P-values are indicated by ‘*’ <0.05, ‘**’ <10-3, and ‘***’ <10-10. Gene count of each group is provided after the comma.
