# Supplementary material for: Translational selection in human: more pronounced in housekeeping genes
Source: Biol Direct. 2014 Jul 10;9:17. doi: 10.1186/1745-6150-9-17 (PMC4100034; doi:10.1186/1745-6150-9-17)
Supplement: Additional file 5: Table S4 — Relative synonymous codon usage values of different genes. [file 1745-6150-9-17-S5.xls]

## Sheet: Sheet1
Table S4 Relative synonymous codon usage values of different genes
Amino acid	Codon	tRNA copy number	RSCU(high CUB EIG)	RSCU(low CUB EIG)	RSCU(high CUB EVG)	RSCU(high CUB TS)	RSCU(high CUB Testis-specific genes)	RSCU(high CUB Brain-specific genes)	RSCU(high CUB Adipose-specific genes)	RSCU(high CUB Breast-specific genes)	RSCU(high CUB Colon-specific genes)	RSCU(high CUB Heart-specific genes)	RSCU(high CUB Kidney-specific genes)	RSCU(high CUB Liver-specific genes)	RSCU(high CUB Lymph node-specific genes)
Asn	AAC	32	1.259	0.906	1.077	1.076	0.953	1.058	1.105	1.647	1.415	1.469	1.438	0.639	1.232
Asn	AAT	2	0.741	1.094	0.923	0.924	1.047	0.942	0.895	0.353	0.585	0.531	0.562	1.361	0.768
Asp	GAC	19	1.078	0.889	1.015	1.114	1.005	1.068	1.416	0.579	1.402	1.289	0.85	0.665	1.267
Asp	GAT	0	0.922	1.111	0.985	0.886	0.995	0.932	0.584	1.421	0.598	0.711	1.15	1.335	0.733
Cys	TGC	30	1.271	0.904	1.043	1.061	1.104	0.44	1.394	1.135	1.414	1.2	0.557	1.209	0.411
Cys	TGT	0	0.729	1.096	0.957	0.939	0.896	1.56	0.606	0.865	0.586	0.8	1.443	0.791	1.589
Gln	CAG	20	1.62	1.394	1.543	1.477	1.477	1.379	1.518	1.519	1.522	1.105	1.293	1.438	1.364
Gln	CAA	11	0.38	0.606	0.457	0.523	0.523	0.621	0.482	0.481	0.478	0.895	0.707	0.562	0.636
His	CAC	11	1.298	0.949	1.157	1.134	1.035	0.793	1.212	1.498	1.747	1.819	0.196	1.25	0.625
His	CAT	0	0.702	1.051	0.843	0.866	0.965	1.207	0.788	0.502	0.253	0.181	1.804	0.75	1.375
Lys	AAG	17	1.372	0.986	1.209	1.089	1.149	0.787	1.214	1.458	1.4	1.226	0.716	1.285	0.811
Lys	AAA	16	0.628	1.014	0.791	0.911	0.851	1.213	0.786	0.542	0.6	0.774	1.284	0.715	1.189
Phe	TTC	12	1.131	0.857	1.073	1.155	1.044	1.039	1.282	1.911	1.481	1.331	1.069	1.522	0.944
Phe	TTT	0	0.869	1.143	0.927	0.845	0.956	0.961	0.718	0.089	0.519	0.669	0.931	0.478	1.056
Tyr	TAC	14	1.179	0.972	1.081	1.147	1.054	1.046	1.053	1.547	1.474	1.331	1.232	1.597	1.244
Tyr	TAT	1	0.821	1.028	0.919	0.853	0.946	0.954	0.947	0.453	0.526	0.669	0.768	0.403	0.756
Ile	ATT	14	0.912	1.276	1.132	0.99	1.012	1.253	1.16	0.86	0.464	1.003	1.805	0.574	1.5
Ile	ATA	5	0.214	0.602	0.449	0.625	0.704	0.909	0.46	0.86	0.356	0.142	0.362	0.287	0.654
Ile	ATC	3	1.874	1.121	1.419	1.385	1.284	0.838	1.38	1.281	2.18	1.855	0.832	2.14	0.846
Ala	GCT	29	1.111	1.279	1.142	1.126	1.253	1.134	1.233	0.415	0.661	0.745	1.369	0.914	1.183
Ala	GCA	9	0.786	1.128	0.918	1.024	1.011	0.683	1.452	0.481	1.149	0.543	1.105	0.684	0.457
Ala	GCG	5	0.331	0.302	0.379	0.307	0.315	0.326	0.272	0.76	0.256	0.476	0	0.287	0.426
Ala	GCC	0	1.772	1.291	1.561	1.542	1.421	1.856	1.043	2.344	1.934	2.236	1.526	2.115	1.934
Gly	GGC	15	1.509	1.12	1.33	1.461	1.218	1.083	1.12	2.054	2.404	2	1.92	1.481	1.564
Gly	GGA	9	0.866	1.227	1.039	1.107	1.095	1.428	1.444	0.344	0.612	1.047	1.327	0.74	1.297
Gly	GGG	7	0.793	0.84	0.917	0.884	1.068	0.941	0.9	1.376	0.498	0.669	0.377	1.481	0.636
Gly	GGT	0	0.832	0.813	0.713	0.548	0.619	0.548	0.535	0.226	0.486	0.284	0.377	0.298	0.502
Pro	CCT	10	1.318	1.372	1.208	1.211	1.455	1.125	0.963	1.642	0.854	1.099	0.41	1.23	1.077
Pro	CCA	7	1.026	1.277	1.217	1.307	1.192	0.983	1.223	0.659	1.701	0.801	0.872	1.23	1.04
Pro	CCG	4	0.391	0.299	0.357	0.274	0.32	0.343	0.26	0.329	0.169	0.298	0.094	0.464	0.271
Pro	CCC	0	1.265	1.051	1.217	1.207	1.032	1.549	1.554	1.369	1.277	1.801	2.624	1.076	1.612
Thr	ACT	10	1.013	1.202	1.057	0.906	1.371	1.681	1.22	0	0.457	0.725	2.243	0.618	1.889
Thr	ACA	6	0.81	1.311	1.081	1.138	1.108	0.986	1.147	0.171	1.22	0.725	0.597	0.919	0.662
Thr	ACG	6	0.354	0.401	0.363	0.363	0.284	0.277	0.217	1	0.433	0.544	0.188	0.309	0.313
Thr	ACC	0	1.823	1.086	1.499	1.593	1.236	1.057	1.416	2.829	1.89	2.005	0.972	2.154	1.137
Val	GTG	16	2.032	1.553	1.95	1.862	1.812	1.645	1.891	2.603	2.145	1.333	1.167	1.511	1.926
Val	GTT	11	0.512	0.988	0.73	0.716	0.761	0.761	0.682	0.198	0.688	1.333	0.346	0.434	0.516
Val	GTA	5	0.375	0.64	0.458	0.496	0.56	0.617	0.476	0.698	0.15	0.892	1.244	0.326	0.467
Val	GTC	0	1.081	0.82	0.862	0.926	0.867	0.977	0.952	0.5	1.017	0.442	1.244	1.729	1.092
Arg	CGT	7	0.741	0.664	0.56	0.591	0.496	0.272	0.914	0.658	0.877	0.426	0.452	0.263	0.582
Arg	AGA	6	1.078	1.515	1.209	1.772	1.748	2.032	2.255	0.248	1.115	1.179	2.877	1.04	1.896
Arg	CGA	6	0.733	0.827	0.728	0.44	0.429	0.632	0.3	1.068	0.332	0.32	0.452	1.172	0.632
Arg	AGG	5	0.897	1.247	1.153	1.367	1.398	1.147	1.506	2.384	1.115	1.072	1.212	1.828	0.793
Arg	CGG	4	1.193	0.955	1.276	0.764	0.812	1.06	0.464	1.068	0.854	0.859	0.555	1.172	0.472
Arg	CGC	0	1.358	0.792	1.075	1.066	1.117	0.856	0.562	0.573	1.708	2.144	0.452	0.525	1.625
Leu	CTT	12	0.658	1.1	0.769	0.869	0.765	1.386	0.741	0.965	0.76	0.886	2.565	0.732	1.211
Leu	CTG	10	2.922	1.647	2.605	2.238	2.269	1.701	2.154	2.482	2.123	2.163	1.81	3.201	2.744
Leu	TTA	7	0.251	0.739	0.381	0.434	0.444	0.512	0.347	0.071	0.57	0.196	0.499	0.067	0.256
Leu	TTG	7	0.637	1.001	0.762	0.664	0.745	0.843	0.533	0.622	0.346	0.593	0.557	0.531	0.481
Leu	CTA	3	0.366	0.506	0.395	0.459	0.499	0.441	0.764	0	0.358	0.391	0.255	0.067	0.414
Leu	CTC	0	1.166	1.007	1.087	1.336	1.278	1.118	1.459	1.86	1.844	1.772	0.313	1.402	0.895
Ser	TCT	11	1.207	1.321	1.158	1.157	1.439	0.837	1.229	1.062	0.699	0.858	0.658	1.16	0.916
Ser	AGC	8	1.455	1.137	1.443	1.293	1.037	1.41	1.101	1.295	1.929	2.474	1.084	1.257	1.2
Ser	TCA	5	0.685	1.077	0.895	1.126	0.933	1.084	1.269	0.82	1.314	0.669	1.736	0.868	1.823
Ser	TCG	4	0.282	0.288	0.319	0.194	0.213	0.219	0.156	0.82	0.2	0.095	0.03	0.292	0.092
Ser	TCC	0	1.549	1.063	1.318	1.461	1.543	1.708	1.521	1.528	1.151	1.526	1.474	1.743	1.585
Ser	AGT	0	0.822	1.114	0.867	0.77	0.835	0.742	0.724	0.475	0.708	0.379	1.017	0.681	0.385
Note: Red indicates optimal codon in each amino acid. We listed RSCU results of high CUB TS genes in 9 tissues as there is only one high CUB TS gene in skeletal muscle. Also, there are quite small numbers of high CUB TS genes in breast (3 genes), heart (5 genes), kidney (5 genes) and liver (5 genes). According to the table, high CUB EIGs use optimal codons of 16, 16, 14, 16, 14, 12, 8, 4, 8, 12, …
